# Supplementary material for: Variation in presenteeism by generosity of statutory sick pay: a multilevel analysis in 35 European countries
Source: Eur J Public Health. 2026 Jun 12;36(4):ckag093. doi: 10.1093/eurpub/ckag093 (PMC13262657; doi:10.1093/eurpub/ckag093)
Supplement: ckag093_Supplementary_Data [file ckag093_supplementary_data.zip]

Archive with 8 entries (8 files):
- ejph-2025-11-om-0995-File011.docx
- ejph-2025-11-om-0995-File012.docx
- ejph-2025-11-om-0995-File013.tiff
- ejph-2025-11-om-0995-File006.docx
- ejph-2025-11-om-0995-File007.docx
- ejph-2025-11-om-0995-File008.docx
- ejph-2025-11-om-0995-File009.docx
- ejph-2025-11-om-0995-File010.docx
